# Supplementary material for: Temporal Trends and Clinical Impact of Malnutrition on In-Hospital Outcomes Among Patients with Advanced Chronic Kidney Disease: A Nationwide Inpatient Analysis
Source: Nutrients. 2025 Apr 29;17(9):1508. doi: 10.3390/nu17091508 (PMC12073202; doi:10.3390/nu17091508)
Supplement: Supplementary file 1 [file nutrients-17-01508-s001.zip]

Archive with 1 entries (1 files):
- nutrients-3578778-supplementary.pdf
